# Supplementary material for: Understanding the Impact of Cultivar, Seed Origin, and Substrate on Bacterial Diversity of the Sugar Beet Rhizosphere and Suppression of Soil-Borne Pathogens
Source: Front Plant Sci. 2020 Sep 30;11:560869. doi: 10.3389/fpls.2020.560869 (PMC7554574; doi:10.3389/fpls.2020.560869)
Supplement: Supplementary file 3 [file Table_1.xlsx]

## Sheet: ST1_Substrate parameters
Substrate parameters
	Potting Soil
	Product name	Gramoflor Profi-Substrat-Topfpikier M+Ton+Fe
	Manufacturer	GBC, Kalsdorf, Austria
	specification	white and black peat with 90 kg m-3 moist clay
	pH (CaCl2)	5.8
	electric conductance	S = 1,330 μS cm-1
	NPK fertilizer	1.0 kg m-3 PG-Mix [Greenworld, Wels, Austria]
	micronutrient fertilizer	50 gm-3 Radigen® [Terraflor, Iserlohn, Germany]
	Sand
	Product name	Maxs Spielsand
	Manufacturer	Scherf GmbH & Co KG, Hartberg, Austria
	size	0.06 - 1mm
	Vermiculite
	Product name	Verm 3-6mm
	Manufacturer	Ratioform, Vienna, Austria
	size	3 - 6mm
	Vermicompost
	Manufacturer	VERMIGRAND Naturprodukte GmbH, Absdorf, Austria
	Description:	Natural product based on earthworm casts
	particle size	0-3mm
Supplementary Table 1: Substrate parameters
