# Supplementary material for: Understanding the Impact of Cultivar, Seed Origin, and Substrate on Bacterial Diversity of the Sugar Beet Rhizosphere and Suppression of Soil-Borne Pathogens
Source: Front Plant Sci. 2020 Sep 30;11:560869. doi: 10.3389/fpls.2020.560869 (PMC7554574; doi:10.3389/fpls.2020.560869)
Supplement: Supplementary file 4 [file Table_2.xlsx]

## Sheet: ST2_Table summary
	# samples	# of ASVs	# reads (total)	min. reads	max. reads	Shannon index
Seeds	40	1001	1722414	1062	152738	3.93 ± 0.73
Pouch	40	397	2533778	254	137909	1.48 ± 0.91
Roots (all substrates)	72	26626	6934264	15694	217648	9.08 ± 0.94
substrate	16	12586	3233276	49018	545913	8.76 ± 0.44
total	168	32140	14423732	254	545913
Supplementary Table 2: Feature table overview of habitat subsets of amplicon library. "Substrate" includes samples from both potting soil and vermicompost
