# Supplementary material for: Understanding the Impact of Cultivar, Seed Origin, and Substrate on Bacterial Diversity of the Sugar Beet Rhizosphere and Suppression of Soil-Borne Pathogens
Source: Front Plant Sci. 2020 Sep 30;11:560869. doi: 10.3389/fpls.2020.560869 (PMC7554574; doi:10.3389/fpls.2020.560869)
Supplement: Supplementary file 5 [file Table_3.xlsx]

## Sheet: ST3_ProportionSeedRootVENN
		core		partially shared		unique
		#ASV	rˤ [%]	#ASV	rˤ [%]	#ASV	rˤ [%]
seed	BEL	121	92.66	115	3.86	84	3.48
	BER	121	80.17	191	18.63	106	1.2
	ISA	121	91.87	183	7.04	89	1.09
	LAE	121	87.34	176	9.71	134	2.95
	MAT	121	86.49	195	11.22	157	2.29
root	BEL	3228	88.43	2200	9.26	944	2.31
	BER	3228	85.92	3517	11.91	1349	2.17
	ISA	3228	87.32	2655	10.5	973	2.18
	LAE	3228	81.62	4231	15.27	2046	3.11
	MAT	3228	86.72	2951	11.19	1034	2.09
Supplementary Table 3: Number and relative abundance of ASVs that are core, shared and unique to sugar beet cultivars’ seeds and roots
