# Supplementary material for: Understanding the Impact of Cultivar, Seed Origin, and Substrate on Bacterial Diversity of the Sugar Beet Rhizosphere and Suppression of Soil-Borne Pathogens
Source: Front Plant Sci. 2020 Sep 30;11:560869. doi: 10.3389/fpls.2020.560869 (PMC7554574; doi:10.3389/fpls.2020.560869)
Supplement: Supplementary file 6 [file Table_4.xlsx]

## Sheet: ST4_adonis_Seed
Analysis of variance: Seeds
Sugar beet
Cultivar and Seedorigin
Bray-Curtis distances
	Df	SumsOfSqs	MeanSqs	F.Model	R2	Pr(>F)
Cultivar	4	2.5765	0.644126	10.0942	0.334851	0.001
SeedOrigin	1	1.56954	1.56954	24.5965	0.203983	0.001
Cultivar:SeedOrigin	4	1.63408	0.40852	6.40198	0.212371	0.001
Residuals	30	1.91434	0.0638115		0.248795
Total	39	7.69447			1
weighted UniFrac distances
	Df	SumsOfSqs	MeanSqs	F.Model	R2	Pr(>F)
Cultivar	4	0.645378	0.161344	10.0861	0.316147	0.001
SeedOrigin	1	0.378271	0.378271	23.6469	0.185301	0.001
Cultivar:SeedOrigin	4	0.537839	0.13446	8.40549	0.263467	0.001
Residuals	30	0.4799	0.0159967		0.235085
Total	39	2.04139			1
Supplementary Table 4: Analysis of variance (adonis) for Bray-curtis and weighted UniFrac distance matrices of sugar beet seeds. rˤ: mean relative abundance.
