# Supplementary material for: Understanding the Impact of Cultivar, Seed Origin, and Substrate on Bacterial Diversity of the Sugar Beet Rhizosphere and Suppression of Soil-Borne Pathogens
Source: Front Plant Sci. 2020 Sep 30;11:560869. doi: 10.3389/fpls.2020.560869 (PMC7554574; doi:10.3389/fpls.2020.560869)
Supplement: Supplementary file 7 [file Table_5.xlsx]

## Sheet: ST5_taxa_SeedOrigin
Cultivar	Genus	rˤ(France)	rˤ(Italy)
BELLADONNA	Massilia spp.	4.6	8.1
	Methylobacterium spp.	3	6.7
	Pseudomonas spp.	32.4	57.2
BERETTA	Curtobacterium spp.	2.4	13.1
	Erwinia spp.	14.7	0
	Saccharibacillus spp.	11.4	0
ISABELLA	unidentified Microbacteriaceae spp.	2.2	0.9
	Saccharibacillus spp.	13.2	0.4
	Sanguibacter spp.	5.6	0.3
LAETITIA	Kosakonia spp.	19.7	0
	Methylobacterium spp.	1.1	13
	Sphingomonas spp.	0.2	17
MATTEA	Curtobacterium spp.	2.8	15.7
	Kosakonia spp.	5.1	0
	Saccharibacillus spp.	4.5	0
Supplementary table 5: top three taxa showing the highest abundance and significantly differing in seeds due to seed origin separately for each cultivar. rˤ: mean relative abundance.
