# Supplementary material for: Understanding the Impact of Cultivar, Seed Origin, and Substrate on Bacterial Diversity of the Sugar Beet Rhizosphere and Suppression of Soil-Borne Pathogens
Source: Front Plant Sci. 2020 Sep 30;11:560869. doi: 10.3389/fpls.2020.560869 (PMC7554574; doi:10.3389/fpls.2020.560869)
Supplement: Supplementary file 8 [file Table_6.xlsx]

## Sheet: ST6_taxa_Rhizosoilseed
root mircobiota enriched from seed	seeds	rhizosphere	factor (seeds:rhizosphere)
unknown Actinobacteria MB-A2-108	0.000105865	0.949451	8968.52
Skermanella sp.	0.000209918	0.106399	506.861
Lacibacter sp.	0.000697788	0.167017	239.352
unassigned Nitrososphaeraceae	0.185364	3.91109	53.8904
high abundant (> 1% r.a.) in seeds	seeds	rhizosphere	factor (seeds:rhizosphere)
Beijerinckiaceae
Methylobacterium	4.1805	0.0293991	0.00703242
Burkholdericeae
Massilia	4.92147	0.404173	0.0821244
Duganella	1.26464	0.00580718	0.00459196
Ralstonia	1.48774	0.000291518	0.000195946
Carnobacteriaceae
unassigned Carnobacteriaceae	1.32405	0.000335278	0.000253221
Enterobacteriaceae
Enterobacter	1.59267	0.0259351	0.016284
Kosakonia	3.3536	0.000670556	0.000199951
Pantoea	17.8369	0.0127772	0.000716337
Microbacteriaceae
Curtobacterium	5.04275	0.00111696	0.000221499
Paenibacillaceae
Saccharibacillus	3.96729	0.00156463	0.000394383
enriched in roots (soil)	soil	root	enrichment factor (soil:root)
o_Rokubacteriales	0.000252617	2.26494	8965.91
Pyrinomonadaceae RB41	0.000379925	2.41433	6354.77
f_Burkholderiaceae	0.000228974	0.864205	3774.25
c_Holophagae Subgroup 7	0.000245932	0.530198	2155.87
c_Chloroflexi Gitt-GS-136	0.000274769	0.437325	1591.61
f_Methyloligellaceae	0.000732717	0.714945	975.744
Lysobacter	0.000295118	0.283632	961.078
f_Blastocatellaceae	0.000757851	0.688353	908.296
Agromyces	0.000457948	0.342299	747.461
c_Acidobacteria Subgroup 17	0.00155302	0.793571	510.987
Thermoanaerobaculaceae Subgroup 10	0.000656684	0.27216	414.446
Clostridium sensu stricto 13	0.000183451	0.0645497	351.863
o_Ignavibacteria SJA-28	0.000183179	0.0617435	337.066
c_Gemmatimonadetes BD2-11 terrestrial group	0.000228974	0.0733637	320.402
c_Planctomycetacia	0.000189463	0.0496493	262.053
Gaiella	0.00724291	1.5996	220.851
Pseudoflavitalea	0.00044208	0.0871289	197.088
Clostridium sensu stricto 1	0.000259685	0.0495811	190.928
f_Blastocatellaceae	0.00236897	0.451663	190.658
f_Rhizobiales KF-JG30-B3	0.000228974	0.0428285	187.045
o_Blastocatellia (Subgroup 4) 11-24	0.0014242	0.246714	173.229
p_Deltaproteobacteria	0.00102603	0.175471	171.019
f_Rhodanobacteraceae	0.000442677	0.0710381	160.474
Nitrospira	0.00420367	0.673773	160.282
Phyllobacterium	0.000366359	0.0412985	112.727
f_Solirubrobacterales 67-14	0.00116186	0.125742	108.225
f_Saprospiraceae	0.00416287	0.450514	108.222
unassigned_Bacteria	0.000653695	0.0684493	104.711
Solitalea	0.000228974	0.0201511	88.0061
Lechevalieria	0.000442677	0.0347517	78.5034
o_Microtrichales	0.000590638	0.0428121	72.4844
Terrimonas	0.00630113	0.403689	64.0662
f_Steroidobacteraceae	0.00271595	0.165479	60.9284
o_Holophageae Subgroup 7	0.00357498	0.217139	60.7385
f_Anaerolineaceae	0.0133494	0.751557	56.2988
f_Sphingobacteriales AKYH767	0.00115329	0.0644911	55.9194
Luteolibacter	0.00371872	0.206593	55.555
Arenimonas	0.00708395	0.386616	54.5763
c_Berkelbacteria	0.000717718	0.0365454	50.9188
f_Desulfarculaceae	0.0052352	0.262943	50.226
Tumebacillus	0.000568389	0.0284918	50.1274
Supplementary Table 6: List of root taxa (genus level) that are enriched >50-fold in roots compared to the corresponding source microhabitat and originate exclusively from either sugar beet seeds (top) or exclusively potting soil (bottom). Including a list of taxa, that are highly abundant in seeds (middle).
