# Supplementary material for: Understanding the Impact of Cultivar, Seed Origin, and Substrate on Bacterial Diversity of the Sugar Beet Rhizosphere and Suppression of Soil-Borne Pathogens
Source: Front Plant Sci. 2020 Sep 30;11:560869. doi: 10.3389/fpls.2020.560869 (PMC7554574; doi:10.3389/fpls.2020.560869)
Supplement: Supplementary file 9 [file Table_7.xlsx]

## Sheet: ST7_adonis_rhizosoilseed
Analysis of variance: soil, seeds and roots
Sugar beet
Habitat, Rhizoctonia solani tolerance (RST) and seed origin
Bray-Curtis distances
	Df	SumsOfSqs	MeanSqs	F.Model	R2	Pr(>F)
Habitat	2	13.1064	6.55321	34.441	0.421445	0.001
RST	2	0.857844	0.428922	2.25424	0.0275845	0.016
SeedOrigin	1	0.907322	0.907322	4.76851	0.0291755	0.003
Habitat:RST	2	0.861874	0.430937	2.26483	0.0277141	0.015
Habitat:SeedOrigin	1	0.902251	0.902251	4.74186	0.0290124	0.003
RST:SeedOrigin	2	0.478439	0.23922	1.25724	0.0153845	0.209
Habitat:RST:SeedOrigin	2	0.475207	0.237603	1.24874	0.0152805	0.197
Residuals	71	13.5094	0.190274		0.434404
Total	83	31.0988			1
weighted UniFrac distances
	Df	SumsOfSqs	MeanSqs	F.Model	R2	Pr(>F)
Habitat	2	10.0546	5.02728	127.722	0.725834	0.001
RST	2	0.203843	0.101922	2.58939	0.0147154	0.043
SeedOrigin	1	0.20024	0.20024	5.08724	0.0144552	0.012
Habitat:RST	2	0.18564	0.0928199	2.35815	0.0134012	0.059
Habitat:SeedOrigin	1	0.209062	0.209062	5.31136	0.0150921	0.011
RST:SeedOrigin	2	0.0890277	0.0445138	1.13091	0.00642687	0.326
Habitat:RST:SeedOrigin	2	0.115405	0.0577026	1.46597	0.00833104	0.213
Residuals	71	2.79465	0.0393612		0.201744
Total	83	13.8524			1
Supplementary table 7: analysis of variance (adonis) for Bray-curtis and weighted UniFrac distance matrices of a subset comprising seed, potting soil and root samples (grown in potting soil).
