# Supplementary material for: Understanding the Impact of Cultivar, Seed Origin, and Substrate on Bacterial Diversity of the Sugar Beet Rhizosphere and Suppression of Soil-Borne Pathogens
Source: Front Plant Sci. 2020 Sep 30;11:560869. doi: 10.3389/fpls.2020.560869 (PMC7554574; doi:10.3389/fpls.2020.560869)
Supplement: Supplementary file 10 [file Table_8.xlsx]

## Sheet: ST8_adonis_substrates
Analysis of variance: roots and substrates
Root sugar beet
Rhizoctonia solani tolerance (RST), cultivar and substrates
Bray-Curtis distances
	Df	SumsOfSqs	MeanSqs	F.Model	R2	Pr(>F)
RST	2	1.15963	0.579814	6.81838	0.0664643	0.001
Cultivar	2	0.251506	0.125753	1.4788	0.0144151	0.176
Substrate	2	12.0179	6.00897	70.663	0.688811	0.001
RST:Substrate	2	0.196753	0.0983766	1.15687	0.0112769	0.328
Cultivar:Substrate	4	0.505113	0.126278	1.48498	0.0289507	0.128
Residuals	39	3.31644	0.085037		0.190082
Total	51	17.4474			1
weighted UniFrac distances
	Df	SumsOfSqs	MeanSqs	F.Model	R2	Pr(>F)
RST	2	0.425887	0.212943	14.0935	0.102295	0.001
Cultivar	2	0.0971539	0.048577	3.21504	0.0233356	0.007
Substrate	2	2.84494	1.42247	94.1455	0.683333	0.001
RST:Substrate	2	0.0907491	0.0453746	3.00309	0.0217972	0.013
Cultivar:Substrate	4	0.115336	0.0288341	1.90837	0.0277029	0.045
Residuals	39	0.589262	0.0151093		0.141536
Total	51	4.16333			1
Supplementary Table 8: Analysis of variance (adonis) for Bray-curtis and weighted UniFrac distance matrices of subset comprising solely sugar beet root samples grown in different substrates (potting soil, vermicompost and mix).
