# Supplementary material for: Understanding the Impact of Cultivar, Seed Origin, and Substrate on Bacterial Diversity of the Sugar Beet Rhizosphere and Suppression of Soil-Borne Pathogens
Source: Front Plant Sci. 2020 Sep 30;11:560869. doi: 10.3389/fpls.2020.560869 (PMC7554574; doi:10.3389/fpls.2020.560869)
Supplement: Supplementary file 11 [file Table_9.xlsx]

## Sheet: ST9_phyla_pouches
Phylum	rˤ (BEL)	rˤ (BER)	rˤ (ISA)	rˤ (LAE)	rˤ (MAT)
Proteobacteria	75.1412	87.1489	91.6211	74.6187	88.846
Pseudomonas	47.4983	14.999	25.5371	11.5629	32.9909
Pantoea	13.2815	18.6003	18.4823	15.3047	23.516
Actinobacteria	17.6208	10.9251	2.52434	0.984217	5.0301
Curtobacterium	17.61	10.87	2.52	0.96	4.99
Firmicutes	3.11559	1.77125	3.54253	22.2134	5.72589
Paenibacillus	1.83	1.7	3.34	0.17	4.31
Pullulanibacillus	0	0	0	11.4	0
Bacillus	0.91	6.76e-05	0.00059	9.46	7.63e-05
other phyla	14.1223	10.1547	12.3121	12.1837	10.398
Supplementary table 9: Abundance of Proteobacteria, Actinobacteria and Firmicutes in sugar beet seeds with highest abundant genera within each phylum; BEL: cv. BELLADONNA; BER: cv. BERETTA; ISA: cv. ISABELLA; LAE: cv. LAETITIA; MAT: cv. MATTEA; rˤ: mean relative abundance
