# Supplementary material for: Understanding the Impact of Cultivar, Seed Origin, and Substrate on Bacterial Diversity of the Sugar Beet Rhizosphere and Suppression of Soil-Borne Pathogens
Source: Front Plant Sci. 2020 Sep 30;11:560869. doi: 10.3389/fpls.2020.560869 (PMC7554574; doi:10.3389/fpls.2020.560869)
Supplement: Supplementary file 12 [file Table_10.xlsx]

## Sheet: ST10_isolate list
Vermicompost			Root (vermicompost-treated potting soil)			Root (vermicompost)
Taxonomic annotation (phylum, genus)	sum of all isolated strains		Taxonomic annotation (phylum, genus)	sum of all isolated strains		Taxonomic annotation (phylum, genus)	sum of all isolated strains
Actinobacteria	90		Actinobacteria	53		Actinobacteria	65
Agromyces flavus	22		Arthrobacter bambusae	1		Agromyces flavus	10
Agromyces iriomotensis	1		Arthrobacter humicola	1		Agromyces sp.	1
Agromyces italicus	2		Arthrobacter methylotrophus	1		Glutamicibacter arilaitensis	7
Agromyces sp.	2		Arthrobacter ramosus	1		Glutamicibacter bergerei	8
Agromyces terreus	1		Cellulomonas terrae	7		Glutamicibacter halophytocola	3
Brevibacterium frigoritolerans	1		Glutamicibacter arilaitensis	2		Glutamicibacter mysorens	1
Cellulomonas uda	1		Glutamicibacter halophytocola	1		Microbacterium aureliae	9
Cellulosimicrobium cellulans	1		Janibacter melonis	1		Microbacterium flavescens	2
Curtobacterium flaccumfaciens	1		Labedella gwakjiensis	1		Microbacterium hibisci	3
Glutamicibacter arilaitensis	9		Leifsonia lichenia	1		Microbacterium sp.	1
Glutamicibacter mysorens	1		Leifsonia poae	2		Microbacterium trichothecenolyticum	4
Microbacterium arthrosphaerae	1		Leifsonia shinshuensis	1		Nocardioides daedukensis	1
Microbacterium aureliae	5		Microbacterium aoyamense	1		Pseudarthrobacter oxydans	1
Microbacterium hibisci	6		Microbacterium chocolatum	1		Rhodococcus maanshanensis	5
Microbacterium hydrocarbonoxydans	1		Microbacterium esteraromaticum	3		Rhodococcus pedocola	1
Microbacterium thalassium	1		Microbacterium profundi	1		Streptomyces antibioticus	2
Microbacterium trichothecenolyticum	5		Nocardioides albus	4		Streptomyces griseorubens	1
Oerskovia enterophila	1		Nocardioides luteus	6		Streptomyces lusitanus	1
Paeniglutamicibacter sulfureus	2		Nocardioides nitrophenolicus	1		Streptomyces pratensis	1
Pseudarthrobacter oxydans	9		Nocardioides sp.	2		Streptomyces sp.	1
Pseudarthrobacter siccitolerans	3		Pseudarthrobacter chlorophenolicus	1		Streptomyces werraensis	1
Rhodococcus pedocola	2		Pseudarthrobacter siccitolerans	1		Microbacteriaceae unidentified species (95% ident with Microbacterium humi)	1
Streptomyces antibioticus	1		Streptomyces decoyicus	1		Bacteroidetes	2
Streptomyces griseorubens	2		Streptomyces gilvifuscus	1		Flavobacterium flaviflagrans/humicola	1
Streptomyces laurentii	1		Terrabacter sp. (koreensis/carboxydivorans/terrigena/lapilli/terrae)	2		Sphingobacterium canadense	1
Streptomyces lusitanus	3		Microbacteriaceae unidentified species (95% ident with Microbacterium humi)	8		Firmicutes	23
Streptomyces minutiscleroticus	1		Bacteroidetes	1		Bacillus amyloliquefaciens agg.	1
Streptomyces narbonensis	1		Flavobacterium fluminis	1		Bacillus firmus	4
Streptomyces thermocarboxydus	1		Firmicutes	5		Bacillus haynesii	1
Streptomyces thermoviolaceus	1		Bacillus amyloliquefaciens	1		Bacillus licheniformis	2
Streptomyces variabilis	1		Bacillus amyloliquefaciens agg.	1		Bacillus niacini	4
Bacteroidetes	1		Bacillus velezensis	2		Bacillus onubensis	1
Chryseobacterium indoltheticum	1		Paenibacillus lautus	1		Bacillus rhizosphaerae	1
Firmicutes	72		Proteobacteria	36		Fictibacillus phosphorivorans	2
Bacillus amyloliquefaciens agg.	1		Asticcacaulis benevestitus	2		Fictibacillus phosphorivorans/F. nanhaiensis	1
Bacillus aryabhattai	1		Massilia phosphatilytica	25		Lysinibacillus alkaliphilus	1
Bacillus asahii	4		Pantoea brenneri	1		Lysinibacillus halotolerans	1
Bacillus cereus	1		Rhodanobacter denitrificans	1		Paenibacillus polymyxa	1
Bacillus firmus	15		Rhodanobacter fulvus	1		Paenisporosarcina macmurdoensis	1
Bacillus haynesii	1		Rhodanobacter ginsenosidimutans	1		Solibacillus kalamii/S. silvestris	1
Bacillus hisashii	1		Rhodanobacter spathiphylli	2		Staphylococcus equorum	1
Bacillus licheniformis	10		Shinella granuli	2		Proteobacteria	22
Bacillus litoralis	1		Variovorax ginsengisoli	1		Acinetobacter lwoffii	1
Bacillus malikii	2		Sum	95		Candidimonas bauzanensis	1
Bacillus niabensis	4					Devosia elaeis	1
Bacillus niacini	8					Devosia epidermidihirudinis	1
Bacillus onubensis	3					Ensifer adhaerens	1
Bacillus oryzisoli	1					Massilia phosphatilytica	1
Bacillus paramycoides	1					Pseudomonas alcaligenes	2
Bacillus simplex	2					Pseudomonas chengduensis	1
Bacillus sp.	1					Pseudomonas corrugata	1
Bacillus subtilis	1					Pseudomonas cuatrocienegasensis	2
Bacillus velezensis	2					Pseudomonas glareae	1
Bacillus wiedmannii	1					Pseudomonas jinjuensis	1
Bacillus zhangzhouensis	1					Pseudomonas kilonensis/ P. thivervalensis	1
Fictibacillus phosphorivorans	1					Pseudomonas seleniipraecipitans	3
Lysinibacillus acetophenoni	1					Pseudoxanthomonas japonensis	1
Lysinibacillus halotolerans	1					Pseudoxanthomonas koreensis	1
Paenibacillus barengoltzii	1					Rhizobium subbaraonis	2
Paenibacillus lactis	2					Sum	112
Paenibacillus polymyxa	1
Solibacillus kalamii	1
Solibacillus silvestris	1
Staphylococcus equorum	1
Proteobacteria	29
Acinetobacter lwoffii	1
Ensifer adhaerens	1
Methylobacterium aquaticum	1
Ochrobactrum anthropi	1
Pseudomonas linyingensis	2
Pseudomonas resinovorans	7
Pseudoxanthomonas koreensis	2
Ramlibacter ginsenosidimutans	1
Sphingomonas echinoides	11
Sphingomonas hankookensis	1
Xenophilus arseniciresistens	1
Sum	192
Supplementary table 10: List of species isolated from vermicompost, sugar beet roots grown in vermicompost-treated potting soil or pure vermicompost
