# Supplementary material for: Understanding the Impact of Cultivar, Seed Origin, and Substrate on Bacterial Diversity of the Sugar Beet Rhizosphere and Suppression of Soil-Borne Pathogens
Source: Front Plant Sci. 2020 Sep 30;11:560869. doi: 10.3389/fpls.2020.560869 (PMC7554574; doi:10.3389/fpls.2020.560869)
Supplement: Supplementary file 13 [file Table_11.xlsx]

## Sheet: ST11_3B in dataset
			cultivar
	Seed origin	Habitat	BEL	BER	ISA	LAE	MAT
Pseudomonas poae RE*1-1-14	IT	seed	x	x	x	0.308546	0.126952
		pouch	x	x	x	x	x
		PS root	x	x	x	0.0217716	0.00424565
		PS+VK root	x	x	n.t.	x	0.0227396
		VK root	x	x	n.t.	x	0.00236269
	FR	seed	0.42933	0.297288	0.273307	x	1.25633
		pouch	x	0.298614	0.994891	0.994961	1.22539
		PS root	x	x	x	0.00281153	x
	potting soil	x
	Vermikompost	x
			cultivar
	Seed origin	Habitat	BEL	BER	ISA	LAE	MAT
Pseudomonas brassicacearum L13-6-12	IT	seed	x	x	x	x	x
		pouch	x	x	x	x	x
		PS root	0.124564	0.0745052	0.0710917	0.0595503	0.132816
		PS+VK root	x	0.071254	n.t.	0.0446226	0.1542
		VK root	0.0241713	0.036616	n.t.	0.0264537	0.0365745
	FR	seed	x	x	0.0980394	x	x
		pouch	x	x	x	x	x
		PS root	0.0994066	0.107027	0.0845069	0.0653959	0.0954058
	potting soil	x
	Vermikompost	x
	Seed origin	Habitat	BEL	BER	ISA	LAE	MAT
Serratia plymuthica 3Re4-18	IT	seed	x	0.113507	x	x	x
		pouch	x	x	x	x	x
		PS root	x	x	x	x	x
		PS+VK root	x	x	n.t.	x	x
		VK root	x	x	n.t.	x	0.00308967
	FR	seed	x	x	x	x	x
		pouch	x	x	x	x	x
		PS root	x	x	x	x	x
	potting soil	x
	Vermikompost	x
Supplementary table 11: occurrence and abundance of the specific sequence variants of the three bacterial strains used in field trials. FR: seeds originating from France; IT: seeds originating from Italy; PS: potting soil; VC: vermicompost; VC-PS: vermicompost treated potting soil
